# Supplementary material for: DHHC9-mediated GLUT1 S-palmitoylation promotes glioblastoma glycolysis and tumorigenesis
Source: Nat Commun. 2021 Oct 7;12:5872. doi: 10.1038/s41467-021-26180-4 (PMC8497546; doi:10.1038/s41467-021-26180-4)
Supplement: Supplementary file 4 — Source Data [file 41467_2021_26180_MOESM4_ESM.zip]

Archive with 2 entries (2 files):
- Source Data.xlsx
- Uncropped immunoblotting.pdf
