# Supplementary material for: DHHC9-mediated GLUT1 S-palmitoylation promotes glioblastoma glycolysis and tumorigenesis
Source: Nat Commun. 2021 Oct 7;12:5872. doi: 10.1038/s41467-021-26180-4 (PMC8497546; doi:10.1038/s41467-021-26180-4)
Supplement: Supplementary file 4 — Source Data [file 41467_2021_26180_MOESM4_ESM.zip › Source Data.xlsx]

## Sheet: Fig.4a
1 mM 2-DG 10 min uptake in 96-well plate RLU	U87					T98G							U87					T98G
	Control	DHHC9 KO	Flag-rDHHC9 WT	Flag-rDHHC9 C169S		Control	zDHHC9 KO	Flag-rDHHC9 WT	Flag-rDHHC9 C169S				Control	GLUT1 KO	Flag-rGLUT1 WT	Flag-rGLUT1 C207S		Control	GLUT1 KO	Flag-rGLUT1 WT	Flag-rGLUT1 C207S
	562311	128365	597321	94541		821748	166313	846741	172657				680123	92513	610234	140405		832147	118903	845621	165500
	632412	100211	630261	112456		815941	134961	805612	142639				580987	78643	582478	111953		765412	93236	788245	180723
	612548	112456	608941	129365		759141	155753	756187	155449				615457	73930	675471	109842		861476	103743	864156	157015
Cell number	6581	6254	7412	5841		8214	6254	8215	6247				7358	5854	7485	6359		8265	5964	8365	6785
	7234	5874	6874	6124		7841	6658	8139	6712				6891	5745	7036	5968		7854	6124	8014	6354
	7654	6412	7321	6324		8147	6978	7904	6874				7452	6177	7584	6373		8069	5782	7861	6874
	85.4446	20.5253	80.5884	16.1858		100.042	26.5931	103.073	27.6384				92.4331	15.8034	81.5276	22.0797		100.683	19.9368	101.09	24.392
	87.4222	17.0601	91.6877	18.3632		104.061	20.2705	98.9817	21.2513				84.311	13.6889	82.7854	18.7589		97.4551	15.2247	98.3585	28.4424
	80.0298	17.5384	83.1773	20.4562		93.1804	22.3206	95.6714	22.6141				82.5895	11.9686	89.0653	17.2355		106.764	17.9424	109.93	22.8419
	8.54446	2.05253	8.05884	1.61858		10.0042	2.65931	10.3073	2.76384				9.24331	1.58034	8.15276	2.20797		10.0683	1.99368	10.109	2.4392
	8.74222	1.70601	9.16877	1.83632		10.4061	2.02705	9.89817	2.12513				8.4311	1.36889	8.27854	1.87589		9.74551	1.52247	9.83585	2.84424
	8.00298	1.75384	8.31773	2.04562		9.31804	2.23206	9.56714	2.26141				8.25895	1.19686	8.90653	1.72355		10.6764	1.79424	10.993	2.28419
Ave	8.42989	1.83746	8.51511	1.8335		9.90945	2.30614	9.92419	2.38346			Ave	8.64445	1.38203	8.44594	1.9358		10.1634	1.77013	10.3126	2.52254
Std	0.382706	0.187784	0.580694	0.213536		0.550178	0.322572	0.370741	0.336391			Std	0.525721	0.192077	0.403806	0.247706		0.472657	0.236528	0.604817	0.289178

## Sheet: Fig.4b
	U87					T98G							U87					T98G
	Control	DHHC9 KO	Flag-rDHHC9 WT	Flag-rDHHC9 C169S		Control	DHHC9 KO	Flag-rDHHC9 WT	Flag-rDHHC9 C169S				Control	GLUT1 KO	Flag-rGLUT1 WT	Flag-rGLUT1 C207S		Control	GLUT1 KO	Flag-rGLUT1 WT	Flag-rGLUT1 C207S
	1354	332	1245	344		1763	456	1595	396				1356	210	1330	356		1652	265	1742	499
	1224	298	1225	297		1885	392	1894	435				1224	186	1420	302		1754	272	1542	441
	1465	314	1423	314		1656	488	1754	497				1452	251	1204	332		1852	323	1827	412
Cell number (×106)	0.624	0.547	0.665	0.561		0.721	0.635	0.712	0.632				0.652	0.521	0.671	0.571		0.736	0.589	0.721	0.642
	0.661	0.584	0.641	0.574		0.692	0.621	0.724	0.612				0.632	0.534	0.634	0.584		0.695	0.596	0.701	0.635
	0.645	0.569	0.638	0.541		0.732	0.614	0.718	0.641				0.674	0.556	0.654	0.563		0.705	0.574	0.689	0.624
	2169.87	606.947	1872.18	613.191		2445.21	718.11	2240.17	626.582				2079.75	403.071	1982.12	623.468		2244.57	449.915	2416.09	777.259
	1851.74	510.274	1911.08	517.422		2723.99	631.24	2616.02	710.784				1936.71	348.315	2239.75	517.123		2523.74	456.376	2199.71	694.488
	2271.32	551.845	2230.41	580.407		2262.3	794.788	2442.9	775.351				2154.3	451.439	1840.98	589.698		2626.95	562.718	2651.67	660.256
Ave	2097.64	556.355	2004.55	570.34		2477.17	714.713	2433.03	704.239			Ave	2056.92	400.941	2020.95	576.763		2465.09	489.67	2422.49	710.668
Std	218.916	48.4941	196.559	48.6718		232.499	81.8271	188.121	74.6			Std	110.579	51.5951	202.201	54.3394		197.826	63.344	226.045	60.1557

## Sheet: Fig.4c
OD540 nm	μM						50× 20 mM 6 hours	U87					T98G					U87					T98G
0	0							Control	DHHC9 KO	Flag-rDHHC9 WT	Flag-rDHHC9 C169S		Control	zDHHC9 KO	Flag-rDHHC9 WT	Flag-rDHHC9 C169S		Control	GLUT1 KO	Flag-rGLUT1 WT	Flag-rGLUT1 C207S		Control	GLUT1 KO	Flag-rGLUT1 WT	Flag-rGLUT1 C207S
0.124	100						OD540	0.408	0.46	0.422	0.455		0.394	0.458	0.388	0.452		0.418	0.463	0.406	0.46		0.389	0.462	0.402	0.457
0.241	200							0.412	0.458	0.409	0.458		0.396	0.451	0.397	0.453		0.406	0.468	0.412	0.454		0.397	0.464	0.392	0.453
0.341	300							0.424	0.461	0.415	0.461		0.405	0.454	0.406	0.46		0.423	0.464	0.418	0.458		0.406	0.46	0.396	0.451
0.486	400
							Cell number (×106)	0.625	0.561	0.671	0.541		0.716	0.594	0.721	0.603		0.678	0.552	0.661	0.592		0.732	0.563	0.736	0.635
								0.684	0.534	0.645	0.577		0.683	0.621	0.678	0.613		0.643	0.541	0.675	0.601		0.698	0.612	0.704	0.614
								0.648	0.583	0.633	0.553		0.706	0.577	0.706	0.581		0.633	0.569	0.651	0.567		0.724	0.593	0.692	0.63
							μM	342.17	385.774	353.91	381.581		330.43	384.097	325.399	379.066		350.555	388.29	340.493	385.774		326.238	387.451	337.139	383.258
								345.524	384.097	343.009	384.097		332.108	378.227	332.946	379.904		340.493	392.482	345.524	380.743		332.946	389.128	328.753	379.904
								355.587	386.613	348.04	386.613		339.654	380.743	340.493	385.774		354.748	389.128	350.555	384.097		340.493	385.774	332.108	378.227
							∆μM	57.83	14.2259	46.0904	18.4186		69.5695	15.903	74.6008	20.9342		49.4446	11.7103	59.5071	14.2259		73.7622	12.5488	62.8612	16.7415
								54.4758	15.903	56.9914	15.903		67.8925	21.7728	67.0539	20.0957		59.5071	7.51758	54.4758	19.2571		67.0539	10.8717	71.2466	20.0957
								44.4133	13.3874	51.9602	13.3874		60.3456	19.2571	59.5071	14.2259		45.2519	10.8717	49.4446	15.903		59.5071	14.2259	67.8925	21.7728
							∆nmol/min/106 cells	25.7022	7.04392	19.0803	9.45708		26.99	7.43686	28.7412	9.64355		20.2575	5.89285	25.0072	6.67507		27.9911	6.19144	23.7248	7.3235
								22.1231	8.27246	24.5441	7.65597		27.612	9.73911	27.4721	9.10625		25.7072	3.85992	22.418	8.90051		26.6849	4.93452	28.1118	9.09142
								19.0386	6.37858	22.8016	6.72461		23.7432	9.27072	23.4132	6.80144		19.8578	5.30743	21.0977	7.791		22.8311	6.66381	27.2529	9.59998
							ave	22.288	7.23165	22.142	7.94589		26.1151	8.81556	26.5422	8.51708		21.9408	5.02007	22.841	7.78886		25.8357	5.92993	26.3632	8.67163
							std	3.33485	0.960797	2.79097	1.38911		2.07755	1.21674	2.78307	1.50988		3.2679	1.04649	1.98875	1.11272		2.68277	0.893813	2.32492	1.19489

## Sheet: Fig.4d
	Lactate	10× dilution (6 hours)	U87					T98G						U87					T98G
RLU	μM (in 50 + 50 μl)		Control	zDHHC9 KO	Flag-rDHHC9 WT	Flag-rDHHC9 C169S		Control	DHHC9 KO	Flag-rDHHC9 WT	Flag-rDHHC9 C169S			Control	GLUT1 KO	Flag-rGLUT1 WT	Flag-rGLUT1 C207S		Control	GLUT1 KO	Flag-rGLUT1 WT	Flag-rGLUT1 C207S
18365	200		8236	2036	7853	1822		9324	3241	9664	2921			8026	1466	7821	2198		10452	1454	10352	2665
7851	100		7635	2034	8354	2291		9954	2665	9041	2794			7741	1215	8106	2012		9403	2015	9266	2824
3954	50		8412	2543	8259	2272		9146	2515	10562	2246			8315	1162	8346	2284		10926	1659	9926	3128
1966	25
1002	12.5		0.625	0.561	0.671	0.541		0.716	0.594	0.721	0.603			0.678	0.552	0.661	0.592		0.732	0.563	0.736	0.635
536	6.25		0.684	0.534	0.645	0.577		0.683	0.621	0.678	0.613			0.643	0.541	0.675	0.601		0.698	0.612	0.704	0.614
362	3.125		0.648	0.583	0.633	0.553		0.706	0.577	0.706	0.581			0.633	0.569	0.651	0.567		0.724	0.593	0.692	0.63
204	1.5625
0	0	μM	93.5693	24.7493	89.318	22.3739		105.646	38.1248	109.42	34.5728			91.2383	18.4223	88.9628	26.5475		118.167	18.2891	117.057	31.7312
			86.8982	24.7271	94.8791	27.5798		112.639	31.7312	102.505	33.1631			88.0748	15.6362	92.1263	24.4829		106.523	24.5162	105.002	33.4961
			95.5229	30.377	93.8246	27.3689		103.67	30.0662	119.388	27.0803			94.4462	15.0479	94.7903	27.5021		123.428	20.5646	112.328	36.8705
		nmol/min/106 cells	8.31727	2.45091	7.3951	2.29759		8.19725	3.56573	8.4312	3.18526			7.4761	1.8541	7.47712	2.49132		8.96834	1.80473	8.83582	2.77613
			7.05801	2.57252	8.17219	2.65548		9.16212	2.83872	8.39928	3.00554			7.60971	1.60569	7.58241	2.26316		8.47843	2.22551	8.28617	3.03077
			8.18955	2.8947	8.23456	2.74954		8.15788	2.89488	9.3947	2.58943			8.28912	1.46923	8.08929	2.6947		9.47117	1.92661	9.01801	3.25137
		ave	7.85494	2.63938	7.93395	2.56753		8.50575	3.09978	8.74173	2.92674			7.79164	1.64301	7.71627	2.48306		8.97265	1.98561	8.71333	3.01942
		std	0.693114	0.229325	0.4677	0.238465		0.568776	0.404505	0.56572	0.305628			0.435975	0.195126	0.327302	0.215886		0.496384	0.216508	0.380986	0.23782

## Sheet: Fig.4e
U87	Control	DHHC9 KO	Flag-rDHHC9 WT	Flag-rDHHC9 C169S			T98G	Control	DHHC9 KO	Flag-rDHHC9 WT	Flag-rDHHC9 C169S			U87	Control	GLUT1 KO	Flag-rGLUT1 WT	Flag-rGLUT1 C207S			T98G	Control	GLUT1 KO	Flag-rGLUT1 WT	Flag-rGLUT1 C207S
0h	10	10	10	10			0h	10	10	10	10			0h	10	10	10	10			0h	10	10	10	10
72h	76	31	80	32			72h	93	46	95	42			72h	74	21	80	24			72h	94	28	87	42
	72	26	77	26				86	40	85	36				78	18	75	32				84	22	94	34
	79	34	74	30				96	38	90	40				69	16	72	27				92	26	88	40
ave	75.6667	30.3333	77	29.3333	X104		ave	91.6667	41.3333	90	39.3333	X104		ave	73.6667	18.3333	75.6667	27.6667	X104		ave	90	25.3333	89.6667	38.6667
std	3.51188	4.04145	3	3.05505			std	5.1316	4.16333	5	3.05505			std	4.50925	2.51661	4.04145	4.04145			std	5.2915	3.05505	3.78594	4.16333

## Sheet: Fig.4f
U87	Control	DHHC9 KO	Flag-rDHHC9 WT	Flag-rDHHC9 C169S			T98G	Control	rDHHC9 KO	Flag-rDHHC9 WT	Flag-rDHHC9 C169S
14 days	49	17	47	18			14 days	193	96	184	98
	48	24	45	26				210	85	180	82
	55	22	56	20				169	92	216	88
ave	50.6667	21	49.3333	21.3333			ave	190.667	91	193.333	89.3333
std	3.78594	3.60555	5.85947	4.16333			std	20.5994	5.56776	19.7315	8.0829

## Sheet: Fig.4g
U87	Control	GLUT1 KO	Flag-rGLUT1 WT	Flag-rGLUT1 C207S			T98G	Control	GLUT1 KO	Flag-rGLUT1 WT	Flag-rGLUT1 C207S
14 days	57	16	54	24			14 days	192	56	213	86
	56	11	56	18				221	60	187	97
	48	13	46	19				176	76	195	84
ave	53.6667	13.3333	52	20.3333			ave	196.333	64	198.333	89
std	4.93288	2.51661	5.2915	3.21455			std	22.8108	10.583	13.3167	7

## Sheet: Fig.5a
	Luminescence (a.u.)						Luminescence (a.u.)
Mouse ID#	Control	GLUT1 KO	GLUT1 KO+Flag-rGLUT1 WT	GLUT1 KO+Flag-rGLUT1 C207S			Control	DHHC9 KO	DHHC9 KO+Flag-rDHHC9 WT	DHHC9 KO+Flag-rDHHC9 C169S
1	43254	7456	61245	18621			65412	9851	61245	10258
2	60231	4561	59641	10231			64123	10235	39845	14258
3	46214	5621	38951	8546			55612	8654	62548	9845
4	62148	9845	57841	6541			53214	15234	61258	8743
5	58641	8413	54895	5541			42658	17456	45621	9214
Ave	54097.6	7179.2	54514.6	9896			56203.8	12286	54103.4	10463.6
Std	8700.64	2120.63	9014.07	5202.94			9223.37	3832.32	10591.9	2199.11

## Sheet: Fig.5b
Group	Survival (days)		Group	Survival (days)
Control 1	30		Control 1	31
Control 2	33		Control 2	28
Control 3	35		Control 3	33
Control 4	28		Control 4	29
Control 5	34		Control 5	30
Control 6	37		Control 6	35
Control 7	31		Control 7	31
Control 8	30		Control 8	35
Control 9	32		Control 9	30
Control 10	35		Control 10	29
DHHC9 KO 1	51		GLUT1 KO 1	47
DHHC9 KO 2	46		GLUT1 KO 2	49
DHHC9 KO 3	43		GLUT1 KO 3	44
DHHC9 KO 4	48		GLUT1 KO 4	51
DHHC9 KO 5	52		GLUT1 KO 5	52
DHHC9 KO 6	48		GLUT1 KO 6	45
DHHC9 KO 7	44		GLUT1 KO 7	46
DHHC9 KO 8	50		GLUT1 KO 8	49
DHHC9 KO 9	46		GLUT1 KO 9	48
DHHC9 KO 10	49		GLUT1 KO 10	52
DHHC9 KO + WT 1	32		GLUT1 KO + WT 1	32
DHHC9 KO + WT 2	33		GLUT1 KO + WT 2	34
DHHC9 KO + WT 3	32		GLUT1 KO + WT 3	29
DHHC9 KO + WT 4	34		GLUT1 KO + WT 4	30
DHHC9 KO + WT 5	38		GLUT1 KO + WT 5	36
DHHC9 KO + WT 6	36		GLUT1 KO + WT 6	33
DHHC9 KO + WT 7	35		GLUT1 KO + WT 7	30
DHHC9 KO + WT 8	37		GLUT1 KO + WT 8	29
DHHC9 KO + WT 9	29		GLUT1 KO + WT 9	31
DHHC9 KO + WT 10	30		GLUT1 KO + WT 10	36
DHHC9 KO + C207S 1	46		GLUT1 KO + C207S 1	46
DHHC9 KO + C207S 2	48		GLUT1 KO + C207S 2	50
DHHC9 KO + C207S 3	47		GLUT1 KO + C207S 3	44
DHHC9 KO + C207S 4	50		GLUT1 KO + C207S 4	43
DHHC9 KO + C207S 5	53		GLUT1 KO + C207S 5	48
DHHC9 KO + C207S 6	49		GLUT1 KO + C207S 6	50
DHHC9 KO + C207S 7	52		GLUT1 KO + C207S 7	47
DHHC9 KO + C207S 8	47		GLUT1 KO + C207S 8	46
DHHC9 KO + C207S 9	50		GLUT1 KO + C207S 9	44
DHHC9 KO + C207S 10	51		GLUT1 KO + C207S 10	49

## Sheet: Fig.5c
Ki-67	Control	DHHC9 KO	DHHC9 KO+Flag-rDHHC9 WT	DHHC9 KO+Flag-rDHHC9 C169S		Cleaved PARP1	Control	DHHC9 KO	DHHC9 KO+Flag-rDHHC9 WT	DHHC9 KO+Flag-rDHHC9 C169S		Ki-67	Control	GLUT1 KO	GLUT1 KO+Flag-rGLUT1 WT	GLUT1 KO+Flag-rGLUT1 C207S		Cleaved PARP1	Control	GLUT1 KO	GLUT1 KO+Flag-rGLUT1 WT	GLUT1 KO+Flag-rGLUT1 C207S
	86	15	93	26			0	18	2	26			92	20	95	25			1	22	1	19
	83	20	89	20			1	27	2	24			86	18	94	20			3	18	2	20
	94	23	88	19			3	19	4	20			82	13	84	23			4	26	2	26
	83	19	94	22			2	22	3	19			93	25	86	28			0	28	0	28
	92	17	92	28			4	24	1	22			86	22	90	28			3	20	2	27
	88	18	90	27			0	28	0	23			94	18	81	29			2	24	2	24
	90	16	96	20			3	29	2	28			93	21	90	21			2	22	0	25
	92	23	87	26			2	20	0	21			87	16	83	25			0	19	3	23
	84	25	83	29			1	24	3	19			85	17	88	27			4	24	2	28
	92	22	86	20			2	20	2	22			94	24	92	22			0	20	3	20
Ave	88.4	19.8	89.8	23.7			1.8	23.1	1.9	22.4			89.2	19.4	88.3	24.8			1.9	22.3	1.7	24
Std	4.16867	3.35989	3.99444	3.86005			1.31656	3.92853	1.28668	2.95146			4.44222	3.71782	4.73873	3.19026			1.59513	3.19896	1.05935	3.39935

[truncated: 4 more sheets: Fig.6b, c and Sup Table 1, Supplementary Fig.6b, Supplementary Fig.6c, Supplementary Fig.7b]
